# Supplementary material for: Web-Based Information Infrastructure Increases the Interrater Reliability of Medical Coders: Quasi-Experimental Study
Source: J Med Internet Res. 2018 Oct 15;20(10):e274. doi: 10.2196/jmir.9644 (PMC6231825; doi:10.2196/jmir.9644)
Supplement: Multimedia Appendix 1 [file jmir_v20i10e274_app1.zip]

Archive with 3 entries (3 files):
- CodedForms.zip
- ExtendedCodingPrinciples.docx
- FlowChart-BasicCodingPrincples.pdf
